# Supplementary material for: Stochastic cell-cycle entry and cell-state-dependent fate outputs of injury-reactivated tectal radial glia in zebrafish
Source: eLife. 2019 Aug 23;8:e48660. doi: 10.7554/eLife.48660 (PMC6707787; doi:10.7554/eLife.48660)
Supplement: Figure 2—source data 1. [file elife-48660-fig2-data1.xlsx]

## Sheet: Sheet1
	Quantification of the number of RG that enter the cell cycle in a sequential injury experiment
	the 1st injury	the 2nd injury	the 1st & the 2nd injury
	73	66	29
	67	68	22
	74	48	9
	74	97	15
	46	88	11
	63	63	10
	94	129	25
	184	105	57
Mean	84.375	83	22.25
SEM	14.9963	9.41124	5.61487
N	8	8	8
Wilcoxon test	the 1st VS the 2nd
significant?	ns
p value	0.8174
