# Supplementary material for: Stochastic cell-cycle entry and cell-state-dependent fate outputs of injury-reactivated tectal radial glia in zebrafish
Source: eLife. 2019 Aug 23;8:e48660. doi: 10.7554/eLife.48660 (PMC6707787; doi:10.7554/eLife.48660)
Supplement: Figure 2—source data 2. [file elife-48660-fig2-data2.xlsx]

## Sheet: Sheet1
	The predicted and experimental proportions of RG entering cell cycle in response to the injury of both times
	prediction	experiment
	0.046	0.089
	0.043	0.068
	0.034	0.028
	0.068	0.046
	0.038	0.034
	0.038	0.031
	0.115	0.077
	0.183	0.174
mean	0.070625	0.068375
SEM	0.0186336	0.0170952
N	8	8
Wilcoxon test
significant?	ns
p value	0.6406
