# Supplementary material for: Stochastic cell-cycle entry and cell-state-dependent fate outputs of injury-reactivated tectal radial glia in zebrafish
Source: eLife. 2019 Aug 23;8:e48660. doi: 10.7554/eLife.48660 (PMC6707787; doi:10.7554/eLife.48660)
Supplement: Figure 5—source data 1. [file elife-48660-fig5-data1.xlsx]

## Sheet: Sheet1
		Quantification of PCNA+ cells
		injured			uninjured
		DMSO-treated	LY411575-treated		DMSO-treated	LY411575-treated		two-way ANOVA followed by Tukey's HSD test	Significant?	Summary	Adjusted P Value
		31	116		6	25
		21	106		7	17		uninjured:DMSO vs. uninjured:LY411575	No	ns	0.3822
		36	75		7	42		uninjured:DMSO vs. injured :DMSO	No	ns	0.4613
		27	169		5	23		uninjured:DMSO vs. injured :LY411575	Yes	****	< 0.0001
		23	79			18		uninjured:LY411575 vs. injured :DMSO	No	ns	0.9983
		22				24		uninjured:LY411575 vs. injured :LY411575	Yes	****	< 0.0001
								injured :DMSO vs. injured :LY411575	Yes	****	< 0.0001
	mean	24.8333	109		6.25	26.6667
	SEM	3.68254	16.9027		0.478714	2.4037
	N	6	5		4	6
