# Supplementary material for: Stochastic cell-cycle entry and cell-state-dependent fate outputs of injury-reactivated tectal radial glia in zebrafish
Source: eLife. 2019 Aug 23;8:e48660. doi: 10.7554/eLife.48660 (PMC6707787; doi:10.7554/eLife.48660)
Supplement: Figure 6—source data 1. [file elife-48660-fig6-data1.xlsx]

## Sheet: Sheet1
	Quantification of EdU+, EdU+/BLBP-/HuC/D+ and EdU+/BLBP+/HuC/D- cells at 7 dpi.
	EdU+			EdU+/BLBP-/HuC/D+			EdU+/BLBP+/HuC/D-
	Injured	uninjured		Injured	uninjured		Injured	uninjured
	102	18		1	0		99	16
	95	11		6	1		79	8
	91	8		1	0		79	7
	46	2		0	0		43	1
	90	3		2	0		83	1
	89	6		5	0		79	4
	103	5		8	0		93	2
	77			1			74
mean	86.625	7.571		3	0.1429		78.63	5.571
SEM	6.483	2.08		1.035	0.1429		5.873	2.034
N	8	7		8	7		8	7
Wilcoxon test
significant?	***			**			***
p value	0.0003			0.0054			0.0003
