# Supplementary material for: Stochastic cell-cycle entry and cell-state-dependent fate outputs of injury-reactivated tectal radial glia in zebrafish
Source: eLife. 2019 Aug 23;8:e48660. doi: 10.7554/eLife.48660 (PMC6707787; doi:10.7554/eLife.48660)
Supplement: Figure 6—source data 2. [file elife-48660-fig6-data2.xlsx]

## Sheet: Sheet1
	Quantification of EdU+, EdU+/BLBP-/HuC/D+ and EdU/BLBP+/HuC/D- cells at ~ 300 dpi.
		EdU+			EdU+/BLBP-/HuC/D+			EdU/BLBP+/HuC/D-
		injured	uninjured		injured	uninjured		injured	uninjured
		111	4		1	0		104	3
		107	3		2	0		100	1
		139	1		3	0		130	0
			6			0			2
	mean	119	3.5		2	0		111.3	1.5
	SEM	10.07	1.041		0.5774	0		9.404	0.6455
	N	3	4		3	4		3	4
	t test
	significant?	***			**			***
	p value	3.89534e-05			0.0089936			3.47079e-05
