# Supplementary material for: Stochastic cell-cycle entry and cell-state-dependent fate outputs of injury-reactivated tectal radial glia in zebrafish
Source: eLife. 2019 Aug 23;8:e48660. doi: 10.7554/eLife.48660 (PMC6707787; doi:10.7554/eLife.48660)
Supplement: Figure 7—source data 1. [file elife-48660-fig7-data1.xlsx]

## Sheet: Sheet1
	Quantification of EdU+ newborn cells.
	injured					uninjured
	A	B	C			D	E	F
	DMSO (1-6 dpi)	LY411575 (1-3 dpi)	LY411575 (4-5 dpi)			DMSO (1-6 dpi)	LY411575 (1-3 dpi)	LY411575 (4-5 dpi)
	83	266	169			2	59	30
	103	209	146			6	56	7
	77	280	78			6	56	28
	66	208	147			5	114	18
	65	217	174				26
	58	153	100				31
		175	72				93
			121
			142
mean	75.33	215.4	127.7			4.75	62.14	20.75
SEM	6.637	17.15	12.44			0.9465	11.96	5.282
N	6	7	9			4	7	4
	One-way ANOVA followed by Tukey's HSD test	Significant?	Summary	Adjusted P Value		One-way ANOVA followed by Tukey's HSD test	Significant?	Summary	Adjusted P Value
	Column A vs. Column B	Yes	****	< 0.0001		Column D vs. Column E	Yes	**	0.0048
	Column A vs. Column C	Yes	*	0.0328		Column D vs. Column F	No	ns	0.6004
	Column B vs. Column C	Yes	***	0.0003		Column E vs. Column F	Yes	*	0.0349
