# Supplementary material for: Stochastic cell-cycle entry and cell-state-dependent fate outputs of injury-reactivated tectal radial glia in zebrafish
Source: eLife. 2019 Aug 23;8:e48660. doi: 10.7554/eLife.48660 (PMC6707787; doi:10.7554/eLife.48660)
Supplement: Figure 7—source data 2. [file elife-48660-fig7-data2.xlsx]

## Sheet: Sheet1
	Quantification of EdU+/HuC/D+ newborn neurons.
	injured					uninjured
	A	B	C			D	E	F
	DMSO (1-6 dpi)	LY411575 (1-3 dpi)	LY411575 (4-5 dpi)			DMSO (1-6 dpi)	LY411575 (1-3 dpi)	LY411575 (4-5 dpi)
	5	12	23			0	0	1
	9	2	17			0	1	0
	1	3	15			0	0	0
	5	2	20			1	5	2
	3	16	3				0
	2	4	7				0
		6	12				2
			17
			14
mean	4.167	6.429	14.22			0.25	1.143	0.75
SEM	1.167	2.069	2.073			0.25	0.7047	0.4787
N	6	7	9			4	7	4
	One-way ANOVA followed by Tukey's HSD test	Significant?	Summary	Adjusted P Value		One-way ANOVA followed by Tukey's HSD test	Significant?	Summary	Adjusted P Value
	Column A vs. Column B	No	ns	0.7256		Column D vs. Column E	No	ns	0.5908
	Column A vs. Column C	Yes	**	0.005		Column D vs. Column F	No	ns	0.8744
	Column B vs. Column C	Yes	*	0.0224		Column E vs. Column F	No	ns	0.8997
