# Supplementary material for: Stochastic cell-cycle entry and cell-state-dependent fate outputs of injury-reactivated tectal radial glia in zebrafish
Source: eLife. 2019 Aug 23;8:e48660. doi: 10.7554/eLife.48660 (PMC6707787; doi:10.7554/eLife.48660)
Supplement: Figure 7—source data 3. [file elife-48660-fig7-data3.xlsx]

## Sheet: Sheet1
	Percentage of EdU+/HuC/D+ newborn neurons.
	injured			uninjured
	A	B	C	D
	DMSO (1-6 dpi)	LY411575 (1-3 dpi)	LY411575 (4-5 dpi)	LY411575 (1-3 dpi)
	0.060241	0.045113	0.136095	0
	0.087379	0.009569	0.116438	0.017857
	0.012987	0.010714	0.192308	0
	0.075758	0.009615	0.136054	0.04386
	0.046154	0.073733	0.017241	0
	0.034483	0.026144	0.07	0
		0.034286	0.166667	0.021505
			0.140496
			0.098592
mean	0.05283	0.02988	0.1193	0.01189
SEM	0.01117	0.00897	0.01743	0.006391
N	6	7	9	7
	One-way ANOVA followed by Tukey's HSD test	Significant?	Summary	Adjusted P Value
	Column A vs. Column B	No	ns	0.5519
	Column A vs. Column C	Yes	*	0.0117
	Column B vs. Column C	Yes	***	0.0006
	Wilcoxon test
	Column A vs. Column B	No	ns	0.0734
	Column A vs. Column C	Yes	*	0.0176
	Column A vs. Column D	Yes	*	0.0117
