# Supplementary material for: Stochastic cell-cycle entry and cell-state-dependent fate outputs of injury-reactivated tectal radial glia in zebrafish
Source: eLife. 2019 Aug 23;8:e48660. doi: 10.7554/eLife.48660 (PMC6707787; doi:10.7554/eLife.48660)
Supplement: Figure 7—source data 4. [file elife-48660-fig7-data4.xlsx]

## Sheet: Sheet1
	Quantification of EdU+ newborn cells.
	EdU (1-3 dpi)-DMSO	EdU (1-3 dpi)-LY411575	EdU (4-6 dpi)-DMSO	EdU (4-6 dpi)-LY411575			Two-way ANOVA followed by Tukey's HSD test			Significant?	Summary	Adjusted P Value
	85	87	56	150
	98	99	41	204			EdU (1-3)-DMSO vs. EdU (1-3)-LY411575			No	ns	0.8929
	79	63	75	140			EdU (1-3)-DMSO vs. EdU (4-6)-DMSO			No	ns	0.9382
	60	58	89	56			EdU (1-3)-DMSO vs. EdU (4-6)-LY411575			Yes	****	< 0.0001
	29	69	68	158			EdU (1-3)-LY411575 vs. EdU (4-6)-DMSO			No	ns	> 0.9999
	27	76	54	84			EdU (1-3)-LY411575 vs. EdU (4-6)-LY411575			Yes	****	< 0.0001
	57	31	50	89			EdU (4-6)-DMSO vs. EdU (4-6)-LY411575			Yes	****	< 0.0001
	68	62	29	89
	80	53	85	128
	55	45	23	120
	62	56	25	75
	25	70	35	44
	30	51		90
	25	39		37
	77	17		159
	37	34		127
	28	39		126
	38	41		50
	87	38
	60	62
	122	21
	76	60
	53	85
	43	30
		38
		51
		47
		48
		32
		53
		79
		77
		49
		44
		50
mean	58.38	52.97	52.5	107
SEM	5.344	3.219	6.613	10.88
N	24	35	12	18
