# Supplementary material for: Stochastic cell-cycle entry and cell-state-dependent fate outputs of injury-reactivated tectal radial glia in zebrafish
Source: eLife. 2019 Aug 23;8:e48660. doi: 10.7554/eLife.48660 (PMC6707787; doi:10.7554/eLife.48660)
Supplement: Figure 7—source data 5. [file elife-48660-fig7-data5.xlsx]

## Sheet: Sheet1
	Quantification of EdU+/HuC/D+ newborn neurons.
	EdU (1-3 dpi)-DMSO	EdU (1-3 dpi)-LY411575	EdU (4-6 dpi)-DMSO	EdU (4-6 dpi)-LY411575			Two-way ANOVA followed by Tukey's HSD test			Significant?	Summary	Adjusted P Value
	4	4	2	15
	4	2	0	48			EdU (1-3)-DMSO vs. EdU (1-3)-LY411575			No	ns	0.9972
	5	6	8	35			EdU (1-3)-DMSO vs. EdU (4-6)-DMSO			No	ns	0.9892
	4	3	11	16			EdU (1-3)-DMSO vs. EdU (4-6)-LY411575			Yes	****	< 0.0001
	3	5	12	40			EdU (1-3)-LY411575 vs. EdU (4-6)-DMSO			No	ns	0.9612
	2	8	4	20			EdU (1-3)-LY411575 vs. EdU (4-6)-LY411575			Yes	****	< 0.0001
	3	2	4	18			EdU (4-6)-DMSO vs. EdU (4-6)-LY411575			Yes	****	< 0.0001
	4	1	5	24
	5	1	4	16
	4	2	0	3
	3	5	0	4
	1	0	0	1
	2	3		29
	3	0		2
	1	1		40
	2	0		33
	4	0		40
	2	4		14
	4	2
	6	0
	6	0
	4	1
	3	3
	2	1
		0
		1
		11
		1
		2
		3
		9
		13
		5
		2
		4
mean	3.375	3	4.167	22.11
SEM	0.2811	0.5392	1.224	3.488
N	24	35	12	18
