# Supplementary material for: Stochastic cell-cycle entry and cell-state-dependent fate outputs of injury-reactivated tectal radial glia in zebrafish
Source: eLife. 2019 Aug 23;8:e48660. doi: 10.7554/eLife.48660 (PMC6707787; doi:10.7554/eLife.48660)
Supplement: Figure 7—source data 6. [file elife-48660-fig7-data6.xlsx]

## Sheet: Sheet1
	Percentage of EdU+/HuC/D+ newborn neurons.
	EdU (1-3 dpi)-DMSO	EdU (1-3 dpi)-LY411575	EdU (4-6 dpi)-DMSO	EdU (4-6 dpi)-LY411575			Two-way ANOVA followed by Tukey's HSD test			Significant?	Summary	Adjusted P Value
	0.072727	0	0.035714	0.1
	0.048387	0.058824	0	0.235294			EdU (1-3)-DMSO vs. EdU (1-3)-LY411575			No	ns	0.9278
	0.04	0	0.106667	0.25			EdU (1-3)-DMSO vs. EdU (4-6)-DMSO			No	ns	0.9974
	0.066667	0	0.123596	0.285714			EdU (1-3)-DMSO vs. EdU (4-6)-LY411575			Yes	****	< 0.0001
	0.12	0.097561	0.176471	0.253165			EdU (1-3)-LY411575 vs. EdU (4-6)-DMSO			No	ns	0.9007
	0.012987	0.052632	0.074074	0.238095			EdU (1-3)-LY411575 vs. EdU (4-6)-LY411575			Yes	****	< 0.0001
	0.054054	0	0.08	0.202247			EdU (4-6)-DMSO vs. EdU (4-6)-LY411575			Yes	****	< 0.0001
	0.142857	0	0.172414	0.269663
	0.052632	0.016667	0.047059	0.125
	0.045977	0.035294	0	0.025
	0.1	0.033333	0	0.053333
	0.04918	0	0	0.018182
	0.052632	0.019608		0.239316
	0.056604	0.234043		0.054054
	0.046512	0.020833		0.254777
	0.047059	0.0625		0.259843
	0.040816	0.056604		0.31746
	0.063291	0.113924		0.28
	0.066667	0.168831
	0.103448	0.102041
	0.074074	0.045455
	0.052632	0.08
	0.058824	0.045977
	0.0625	0.020202
		0.095238
		0.051724
		0.072464
		0.105263
		0.064516
		0.016129
		0.018868
		0.044444
		0.089286
		0
		0.058824
mean	0.06377	0.05375	0.068	0.1923
SEM	0.005721	0.008655	0.01895	0.02354
N	24	35	12	18
